# Supplementary material for: Effects of Perennial Alfalfa on the Structure and Function of Soil Micro-Food Webs in the Loess Plateau
Source: Microorganisms. 2024 Nov 8;12(11):2268. doi: 10.3390/microorganisms12112268 (PMC11596237; doi:10.3390/microorganisms12112268)
Supplement: Supplementary file 1 [file microorganisms-12-02268-s001.zip]

Archive with 1 entries (1 files):
- microorganisms-3292853-supplementary.pdf
